# Supplementary material for: Serum Visfatin Levels in Nonalcoholic Fatty Liver Disease and Liver Fibrosis: Systematic Review and Meta-Analysis
Source: J Clin Med. 2021 Jul 7;10(14):3029. doi: 10.3390/jcm10143029 (PMC8306785; doi:10.3390/jcm10143029)
Supplement: Supplementary file 1 [file jcm-10-03029-s001.zip]

Archive with 2 entries (2 files):
- Supplementary Materials.pdf
- Supplementary Tables S1 and S2.pdf
